# Supplementary material for: Chronic low dose 90Sr contamination in Lemna minor: from transcriptional dynamics of epigenetic regulators to population level effects
Source: Front Plant Sci. 2025 Jun 26;16:1605017. doi: 10.3389/fpls.2025.1605017 (PMC12243032; doi:10.3389/fpls.2025.1605017)
Supplement: Supplementary Table 1 — Table representing qRT-PCR data: changes in gene expression (average fold change) during chronic Sr-90 exposure. Data are presented as mean ± SD (n=4). Plants were cultured in growth medium and exposed to different activity concentrations of IR from a Sr-90 source. Dose rate values: 0, 0.82, 7.69 and 72.67 µGy•h-1. GR = glutathione reductase; GSH1 = glutamate-cysteine ligase; GSH2.1 = glutathione synthetase 2 variant 1; GSH2.2 = glutathione synthetase 2 variant 2; ROS1 = repressor of silencing 1; SRT1 = sirtuin 1; CMT3 = chromomethylase 3; MET1 = DNA methyltransferase 1; TERT = telomere reverse transcriptase. Timepoints with a significant effect of Sr-90 exposure on gene expression are represented by * (p-value < 0.05; Wilcoxon Rank-Sum Test). µGy = microgray, h= hour. [file Table1.xlsx]

## Sheet: Sheet1
	Average fold change		GR				GSH1				GSH2.1				GSH2.2				ROS1				SRT1				CMT3				MET1				TERT
			normalised to week 1 control	SD	normalised to weekly control	SD	normalised to week 1 control	SD	normalised to weekly control	SD	normalised to week 1 control	SD	normalised to weekly control	SD	normalised to week 1 control	SD	normalised to weekly control	SD	normalised to week 1 control	SD	normalised to weekly control	SD	normalised to week 1 control	SD	normalised to weekly control	SD	normalised to week 1 control	SD	normalised to weekly control	SD	normalised to week 1 control	SD	normalised to weekly control	SD	normalised to week 1 control	SD	normalised to weekly control	SD
	0 µGy•h-1	week 1	1.00876	0.129555	1.00876	0.129555	1.01745	0.195469	1.01745	0.195469	1.01207	0.151195	1.01207	0.151195	1.06187	0.352122	1.06187	0.352122	1.03163	0.24303	1.03163	0.24303	1.0262	0.229486	1.0262	0.229486	1.02135	0.20835	1.02135	0.20835	1.06658	0.359502	1.06658	0.359502	1.08317	0.396523	1.08317	0.396523
		week 2	0.970472	0.18305	1.01999	0.19239	1.62671	0.556914	1.07151	0.381212	0.913777	0.134449	1.03967	0.310102	1.06364	0.205905	1.05893	0.344536	1.07442	0.249618	1.02676	0.238546	0.825961	0.175392	1.02185	0.216988	1.46176	0.145375	1.00493	0.0999431	0.900336	0.128192	1.01014	0.143826	1.24053	0.166645	1.0694	0.42572
		week 3	0.908427	0.166857	1.01553	0.18653	1.63843	0.302085	1.01981	0.188026	0.499152	0.189127	1.09286	0.414084	0.680841	0.0785913	1.00689	0.116228	1.0792	0.205504	1.01874	0.193991	2.76426	0.992687	1.0709	0.384577	2.326	0.770915	1.08302	0.358951	1.39921	0.497623	1.09393	0.389051	2.77292	0.451309	1.01272	0.164827
		week 4	1.10174	0.27909	1.02834	0.260495	1.40308	0.570892	1.07655	0.438031	0.781774	0.178754	1.02814	0.235087	1.08136	0.332101	1.05128	0.322863	1.50986	0.509216	1.05287	0.355092	1.14879	0.111408	1.00475	0.0974387	0.882316	0.300957	1.06735	0.364074	1.32237	0.229234	1.01636	0.176186	1.38279	0.653501	1.13893	0.538253
		week 5	1.47207	0.509138	1.06634	0.368809	2.38476	0.652155	1.04149	0.284815	0.964689	0.164156	1.01624	0.172928	1.00596	0.157413	1.0117	0.158311	2.03224	1.17196	1.24494	0.717936	1.8781	0.461623	1.03064	0.253323	1.66389	0.31961	1.01986	0.195901	2.52692	0.926515	1.09947	0.403131	1.21889	0.596035	1.22704	0.60002
		week 6	1.23212	0.389084	1.05131	0.331989	2.66819	0.384552	1.01155	0.14579	1.50616	0.543043	1.07842	0.388823	1.50499	0.341554	1.03123	0.234037	1.37518	0.812226	1.19209	0.704092	0.663881	0.0997919	1.01186	0.152099	1.25703	0.77444	1.20325	0.758545	2.87315	1.84335	1.192	0.764762	1.08457	0.309884	1.05017	0.300055
	0.82 µGy•h-1	week 1	0.861082	0.0873486	0.861082	0.0873486	0.971074	0.402949	0.971074	0.402949	1.16146	0.247532	1.16146	0.247532	1.1573	0.201595	1.1573	0.201595	1.00115	0.210456	1.00115	0.210456	0.95506	0.0831357	0.95506	0.0831357	1.04883	0.485503	1.04883	0.485503	0.867835	0.325946	0.867835	0.325946	1.05943	0.393485	1.05943	0.393485
		week 2	0.783528	0.15531	0.823504	0.163234	1.20 *	0.161594	0.659809	0.159943	0.978707	0.217383	1.15243	0.26374	1.42766	0.203629	1.09225	0.151683	0.863142	0.228476	0.824856	0.218341	0.978376	0.114255	1.21041	0.141352	1.14113	0.437161	0.784508	0.300541	0.818211	0.333467	0.917997	0.374135	1.10196	0.355544	1.15961	0.201593
		week 3	0.70203	0.26407	0.7848	0.295204	1.28 *	0.338675	0.796286	0.210801	0.872728	0.232853	1.91079	0.509817	0.916828	0.190596	1.35589	0.281871	0.799864	0.231715	0.755052	0.218733	2.22988	0.458731	0.863876	0.177717	1.4908	0.559142	0.694143	0.260346	0.963966	0.563231	0.753646	0.440344	2.00295	0.516067	0.731516	0.188477
		week 4	1.10814	0.226003	1.0343	0.210945	1.14058	0.4297	0.875136	0.329698	1.05101	0.450757	1.38223	0.592808	1.70113	0.550621	1.65381	0.535304	1.96343	0.475769	1.36916	0.331768	1.19824	0.134752	1.04799	0.117856	0.639313	0.170386	0.773388	0.206119	0.995583	0.137532	0.765193	0.105706	1.60172	0.551419	1.31925	0.454174
		week 5	1.18894	0.428473	0.861247	0.310377	2.24657	0.371974	0.981142	0.162452	0.735065	0.0614503	0.774343	0.0647339	0.870463	0.0918634	0.875427	0.0923873	2.00144	0.463522	1.22607	0.283951	1.943	0.308312	1.06625	0.169191	1.71428	0.654501	1.05075	0.401169	2.44766	0.50348	1.06499	0.219066	1.82194	0.279588	1.83412	0.281457
		week 6	1.55525	0.322467	1.32703	0.275147	3.17479	0.788946	1.20361	0.299102	1.39624	0.401185	0.99972	0.287252	1.69316	0.473137	1.16017	0.324199	2.07086	0.511287	1.79516	0.443218	1.08374	0.215205	1.65178	0.328006	1.72763	0.353079	1.51585	0.309797	4.39577	0.189013	1.8237	0.0784171	1.43555	0.293078	1.39002	0.283783
	7.69 µGy•h-1	week 1	0.56074	0.196626	0.56074	0.196626	0.613336	0.197423	0.613336	0.197423	0.947383	0.442856	0.947383	0.442856	0.899257	0.176899	0.899257	0.176899	0.713901	0.221606	0.713901	0.221606	0.841052	0.118851	0.841052	0.118851	0.999092	0.299605	0.999092	0.299605	0.75548	0.258825	0.75548	0.258825	0.692756	0.16476	0.692756	0.16476
		week 2	0.496497	0.162967	0.521829	0.171282	0.654199	0.167244	0.947428	0.412812	0.86091	0.370259	1.73894	0.590248	1.23453	0.497135	1.91321	0.586782	0.834805	0.202587	0.797776	0.193601	0.726805	0.14842	0.899173	0.183619	0.79 *	0.135465	0.54 *	0.0931299	0.38 *	0.112167	0.42 *	0.125846	1.1171	0.391606	1.49139	0.66679
		week 3	0.514275	0.092501	0.574909	0.103407	0.756823	0.0841881	0.471067	0.052401	0.535288	0.145557	1.17198	0.318689	0.918866	0.308876	1.35891	0.456794	0.885627	0.0664871	0.836009	0.0627622	2.98318	0.411966	1.15571	0.1596	1.43837	0.243894	0.669728	0.113561	0.778646	0.241226	0.60876	0.188595	1.32 *	0.17758	0.48 *	0.0648557
		week 4	0.987093	0.141203	0.921326	0.131795	1.31776	0.217428	1.01109	0.166827	1.04406	0.303515	1.37309	0.399165	1.47621	0.655969	1.43515	0.637722	1.87886	0.328674	1.31019	0.229195	1.67451	0.392602	1.46454	0.343375	1.29495	0.321497	1.56653	0.388921	1.78621	0.405024	1.37286	0.311297	1.39753	0.388255	1.15107	0.319784
		week 5	1.72243	0.919153	1.24769	0.665816	1.94136	0.404454	0.847851	0.176637	0.980869	0.272312	1.03328	0.286863	0.891519	0.172625	0.896603	0.173609	1.98217	0.481928	1.21427	0.295226	2.37065	0.326352	1.30094	0.179091	1.44109	0.358084	0.883302	0.219483	1.9426	0.591772	0.845231	0.257482	1.90658	0.277532	1.91933	0.279388
		week 6	1.59941	0.61102	1.36471	0.521357	2.47917	0.603865	0.939892	0.228934	0.989935	0.338783	0.708801	0.242571	1.50591	0.285238	1.03187	0.195448	1.76283	0.486204	1.52814	0.421474	0.978703	0.214805	1.4917	0.327396	1.94626	0.427106	1.70768	0.374749	4.17003	1.19669	1.73005	0.496481	1.13485	0.235442	1.09885	0.227974
	72.6 µGy•h-1	week 1	0.54 *	0.117871	0.54 *	0.117871	0.74904	0.123588	0.74904	0.123588	0.884029	0.0670123	0.884029	0.0670123	0.957597	0.188958	0.957597	0.188958	0.785761	0.139693	0.785761	0.139693	0.972935	0.12622	0.972935	0.12622	0.693114	0.116762	0.693114	0.116762	0.732933	0.182496	0.732933	0.182496	0.862088	0.114862	0.862088	0.114862
		week 2	0.523965	0.137718	0.550698	0.144744	0.828087	0.386882	1.01825	0.232381	0.683158	0.175538	2.00183	0.488415	0.858963	0.241844	2.14 *	0.325794	0.865753	0.192361	0.827351	0.183829	0.7799	0.177912	0.964861	0.220106	1.07 *	0.122202	0.73 *	0.0840117	0.62818	0.128949	0.704791	0.144675	1.17424	0.392433	1.2247	0.200911
		week 3	0.572501	0.127945	0.64	0.14303	0.905648	0.254357	0.5637	0.158319	0.92 *	0.0618384	2.02 *	0.135392	1.24*	0.184989	1.83 *	0.273579	1.10275	0.25357	1.04097	0.239364	3.32115	0.82368	1.28665	0.319102	0.72 *	0.116229	0.34 *	0.0541181	0.392105	0.0281723	0.31 *	0.0220257	1.29 *	0.47393	0.47 *	0.173088
		week 4	0.67 *	0.185988	0.625757	0.173596	1.13259	0.309526	0.869005	0.237492	0.705681	0.0992323	0.928069	0.130504	1.371	0.264093	1.33286	0.256747	1.56678	0.20754	1.09256	0.144724	1.23133	0.233068	1.07694	0.203844	0.955325	0.204978	1.15567	0.247966	1.25131	0.249667	0.961745	0.191891	1.34139	0.353836	1.10483	0.291435
		week 5	0.977197	0.228548	0.707862	0.165556	1.11971	0.358939	0.489012	0.156759	0.8636	0.280416	0.909747	0.2954	0.828984	0.224545	0.833711	0.225826	1.61606	0.235057	0.989991	0.143995	2.0706	0.474213	1.13627	0.260232	1.15712	0.208249	0.709243	0.127644	1.76426	0.45134	0.767638	0.19638	1.89228	0.644735	1.90494	0.649046
		week 6	0.937844	0.233531	0.800221	0.199262	1.62 *	0.161285	0.61 *	0.0611455	0.722006	0.110995	0.516962	0.0794732	0.880046	0.0860403	0.603018	0.0589558	1.13157	0.237001	0.980921	0.205448	0.883975	0.13137	1.34732	0.200229	0.937377	0.166681	0.82247	0.146248	2.43033	0.445839	1.00829	0.184968	1.31132	0.0738743	1.26973	0.0715312
	Average fold change
			0 µGy•h-1						0.82 µGy•h-1						7.69 µGy•h-1						72.6 µGy•h-1
			week 1	week 2	week 3	week 4	week 5	week 6	week 1	week 2	week 3	week 4	week 5	week 6	week 1	week 2	week 3	week 4	week 5	week 6	week 1	week 2	week 3	week 4	week 5	week 6
	GR	normalised to week 1 control	1.00876	0.970472	0.908427	1.10174	1.47207	1.23212	0.861082	0.783528	0.70203	1.10814	1.18894	1.55525	0.56074	0.496497	0.514275	0.987093	1.72243	1.59941	0.54 *	0.523965	0.572501	0.67 *	0.977197	0.937844
		SD	0.129555	0.18305	0.166857	0.27909	0.509138	0.389084	0.0873486	0.15531	0.26407	0.226003	0.428473	0.322467	0.196626	0.162967	0.092501	0.141203	0.919153	0.61102	0.117871	0.137718	0.127945	0.185988	0.228548	0.233531
		normalised to weekly control	1.00876	1.01999	1.01553	1.02834	1.06634	1.05131	0.861082	0.823504	0.7848	1.0343	0.861247	1.32703	0.56074	0.521829	0.574909	0.921326	1.24769	1.36471	0.54 *	0.550698	0.64	0.625757	0.707862	0.800221
		SD	0.129555	0.19239	0.18653	0.260495	0.368809	0.331989	0.0873486	0.163234	0.295204	0.210945	0.310377	0.275147	0.196626	0.171282	0.103407	0.131795	0.665816	0.521357	0.117871	0.144744	0.14303	0.173596	0.165556	0.199262
	GSH1	normalised to week 1 control	1.01745	1.62671	1.63843	1.40308	2.38476	2.66819	0.971074	1.20 *	1.28 *	1.14058	2.24657	3.17479	0.613336	0.654199	0.756823	1.31776	1.94136	2.47917	0.74904	0.828087	0.905648	1.13259	1.11971	1.62 *
		SD	0.195469	0.556914	0.302085	0.570892	0.652155	0.384552	0.402949	0.161594	0.338675	0.4297	0.371974	0.788946	0.197423	0.167244	0.0841881	0.217428	0.404454	0.603865	0.123588	0.386882	0.254357	0.309526	0.358939	0.161285
		normalised to weekly control	1.01745	1.07151	1.01981	1.07655	1.04149	1.01155	0.971074	0.659809	0.796286	0.875136	0.981142	1.20361	0.613336	0.947428	0.471067	1.01109	0.847851	0.939892	0.74904	1.01825	0.5637	0.869005	0.489012	0.61 *
		SD	0.195469	0.381212	0.188026	0.438031	0.284815	0.14579	0.402949	0.159943	0.210801	0.329698	0.162452	0.299102	0.197423	0.412812	0.052401	0.166827	0.176637	0.228934	0.123588	0.232381	0.158319	0.237492	0.156759	0.0611455
	GSH2.1	normalised to week 1 control	1.01207	0.913777	0.499152	0.781774	0.964689	1.50616	1.16146	0.978707	0.872728	1.05101	0.735065	1.39624	0.947383	0.86091	0.535288	1.04406	0.980869	0.989935	0.884029	0.683158	0.92 *	0.705681	0.8636	0.722006
		SD	0.151195	0.134449	0.189127	0.178754	0.164156	0.543043	0.247532	0.217383	0.232853	0.450757	0.0614503	0.401185	0.442856	0.370259	0.145557	0.303515	0.272312	0.338783	0.0670123	0.175538	0.0618384	0.0992323	0.280416	0.110995
		normalised to weekly control	1.01207	1.03967	1.09286	1.02814	1.01624	1.07842	1.16146	1.15243	1.91079	1.38223	0.774343	0.99972	0.947383	1.73894	1.17198	1.37309	1.03328	0.708801	0.884029	2.00183	2.02 *	0.928069	0.909747	0.516962
		SD	0.151195	0.310102	0.414084	0.235087	0.172928	0.388823	0.247532	0.26374	0.509817	0.592808	0.0647339	0.287252	0.442856	0.590248	0.318689	0.399165	0.286863	0.242571	0.0670123	0.488415	0.135392	0.130504	0.2954	0.0794732
	GSH2.2	normalised to week 1 control	1.06187	1.06364	0.680841	1.08136	1.00596	1.50499	1.1573	1.42766	0.916828	1.70113	0.870463	1.69316	0.899257	1.23453	0.918866	1.47621	0.891519	1.50591	0.957597	0.858963	1.24*	1.371	0.828984	0.880046
		SD	0.352122	0.205905	0.0785913	0.332101	0.157413	0.341554	0.201595	0.203629	0.190596	0.550621	0.0918634	0.473137	0.176899	0.497135	0.308876	0.655969	0.172625	0.285238	0.188958	0.241844	0.184989	0.264093	0.224545	0.0860403
		normalised to weekly control	1.06187	1.05893	1.00689	1.05128	1.0117	1.03123	1.1573	1.09225	1.35589	1.65381	0.875427	1.16017	0.899257	1.91321	1.35891	1.43515	0.896603	1.03187	0.957597	2.14 *	1.83 *	1.33286	0.833711	0.603018
		SD	0.352122	0.344536	0.116228	0.322863	0.158311	0.234037	0.201595	0.151683	0.281871	0.535304	0.0923873	0.324199	0.176899	0.586782	0.456794	0.637722	0.173609	0.195448	0.188958	0.325794	0.273579	0.256747	0.225826	0.0589558
	ROS1	normalised to week 1 control	1.03163	1.07442	1.0792	1.50986	2.03224	1.37518	1.00115	0.863142	0.799864	1.96343	2.00144	2.07086	0.713901	0.834805	0.885627	1.87886	1.98217	1.76283	0.785761	0.865753	1.10275	1.56678	1.61606	1.13157
		SD	0.24303	0.249618	0.205504	0.509216	1.17196	0.812226	0.210456	0.228476	0.231715	0.475769	0.463522	0.511287	0.221606	0.202587	0.0664871	0.328674	0.481928	0.486204	0.139693	0.192361	0.25357	0.20754	0.235057	0.237001
		normalised to weekly control	1.03163	1.02676	1.01874	1.05287	1.24494	1.19209	1.00115	0.824856	0.755052	1.36916	1.22607	1.79516	0.713901	0.797776	0.836009	1.31019	1.21427	1.52814	0.785761	0.827351	1.04097	1.09256	0.989991	0.980921
		SD	0.24303	0.238546	0.193991	0.355092	0.717936	0.704092	0.210456	0.218341	0.218733	0.331768	0.283951	0.443218	0.221606	0.193601	0.0627622	0.229195	0.295226	0.421474	0.139693	0.183829	0.239364	0.144724	0.143995	0.205448
	SRT1	normalised to week 1 control	1.0262	0.825961	2.76426	1.14879	1.8781	0.663881	0.95506	0.978376	2.22988	1.19824	1.943	1.08374	0.841052	0.726805	2.98318	1.67451	2.37065	0.978703	0.972935	0.7799	3.32115	1.23133	2.0706	0.883975
		SD	0.229486	0.175392	0.992687	0.111408	0.461623	0.0997919	0.0831357	0.114255	0.458731	0.134752	0.308312	0.215205	0.118851	0.14842	0.411966	0.392602	0.326352	0.214805	0.12622	0.177912	0.82368	0.233068	0.474213	0.13137
		normalised to weekly control	1.0262	1.02185	1.0709	1.00475	1.03064	1.01186	0.95506	1.21041	0.863876	1.04799	1.06625	1.65178	0.841052	0.899173	1.15571	1.46454	1.30094	1.4917	0.972935	0.964861	1.28665	1.07694	1.13627	1.34732
		SD	0.229486	0.216988	0.384577	0.0974387	0.253323	0.152099	0.0831357	0.141352	0.177717	0.117856	0.169191	0.328006	0.118851	0.183619	0.1596	0.343375	0.179091	0.327396	0.12622	0.220106	0.319102	0.203844	0.260232	0.200229
	CMT3	normalised to week 1 control	1.02135	1.46176	2.326	0.882316	1.66389	1.25703	1.04883	1.14113	1.4908	0.639313	1.71428	1.72763	0.999092	0.79 *	1.43837	1.29495	1.44109	1.94626	0.693114	1.07 *	0.72 *	0.955325	1.15712	0.937377
		SD	0.20835	0.145375	0.770915	0.300957	0.31961	0.77444	0.485503	0.437161	0.559142	0.170386	0.654501	0.353079	0.299605	0.135465	0.243894	0.321497	0.358084	0.427106	0.116762	0.122202	0.116229	0.204978	0.208249	0.166681
		normalised to weekly control	1.02135	1.00493	1.08302	1.06735	1.01986	1.20325	1.04883	0.784508	0.694143	0.773388	1.05075	1.51585	0.999092	0.54 *	0.669728	1.56653	0.883302	1.70768	0.693114	0.73 *	0.34 *	1.15567	0.709243	0.82247
		SD	0.20835	0.0999431	0.358951	0.364074	0.195901	0.758545	0.485503	0.300541	0.260346	0.206119	0.401169	0.309797	0.299605	0.0931299	0.113561	0.388921	0.219483	0.374749	0.116762	0.0840117	0.0541181	0.247966	0.127644	0.146248
	MET1	normalised to week 1 control	1.06658	0.900336	1.39921	1.32237	2.52692	2.87315	0.867835	0.818211	0.963966	0.995583	2.44766	4.39577	0.75548	0.38 *	0.778646	1.78621	1.9426	4.17003	0.732933	0.62818	0.392105	1.25131	1.76426	2.43033
		SD	0.359502	0.128192	0.497623	0.229234	0.926515	1.84335	0.325946	0.333467	0.563231	0.137532	0.50348	0.189013	0.258825	0.112167	0.241226	0.405024	0.591772	1.19669	0.182496	0.128949	0.0281723	0.249667	0.45134	0.445839
		normalised to weekly control	1.06658	1.01014	1.09393	1.01636	1.09947	1.192	0.867835	0.917997	0.753646	0.765193	1.06499	1.8237	0.75548	0.42 *	0.60876	1.37286	0.845231	1.73005	0.732933	0.704791	0.31 *	0.961745	0.767638	1.00829
		SD	0.359502	0.143826	0.389051	0.176186	0.403131	0.764762	0.325946	0.374135	0.440344	0.105706	0.219066	0.0784171	0.258825	0.125846	0.188595	0.311297	0.257482	0.496481	0.182496	0.144675	0.0220257	0.191891	0.19638	0.184968
	TERT	normalised to week 1 control	1.08317	1.24053	2.77292	1.38279	1.21889	1.08457	1.05943	1.10196	2.00295	1.60172	1.82194	1.43555	0.692756	1.1171	1.32 *	1.39753	1.90658	1.13485	0.862088	1.17424	1.29 *	1.34139	1.89228	1.31132
		SD	0.396523	0.166645	0.451309	0.653501	0.596035	0.309884	0.393485	0.355544	0.516067	0.551419	0.279588	0.293078	0.16476	0.391606	0.17758	0.388255	0.277532	0.235442	0.114862	0.392433	0.47393	0.353836	0.644735	0.0738743
		normalised to weekly control	1.08317	1.0694	1.01272	1.13893	1.22704	1.05017	1.05943	1.15961	0.731516	1.31925	1.83412	1.39002	0.692756	1.49139	0.48 *	1.15107	1.91933	1.09885	0.862088	1.2247	0.47 *	1.10483	1.90494	1.26973
		SD	0.396523	0.42572	0.164827	0.538253	0.60002	0.300055	0.393485	0.201593	0.188477	0.454174	0.281457	0.283783	0.16476	0.66679	0.0648557	0.319784	0.279388	0.227974	0.114862	0.200911	0.173088	0.291435	0.649046	0.0715312

## Sheet: Transposed dataset
	Average fold change
			0 µGy•h-1						0.82 µGy•h-1						7.69 µGy•h-1						72.6 µGy•h-1
			week 1	week 2	week 3	week 4	week 5	week 6	week 1	week 2	week 3	week 4	week 5	week 6	week 1	week 2	week 3	week 4	week 5	week 6	week 1	week 2	week 3	week 4	week 5	week 6
	GR	normalised to week 1 control	1.00876	0.970472	0.908427	1.10174	1.47207	1.23212	0.861082	0.783528	0.70203	1.10814	1.18894	1.55525	0.56074	0.496497	0.514275	0.987093	1.72243	1.59941	0.54 *	0.523965	0.572501	0.67 *	0.977197	0.937844
		SD	0.129555	0.18305	0.166857	0.27909	0.509138	0.389084	0.0873486	0.15531	0.26407	0.226003	0.428473	0.322467	0.196626	0.162967	0.092501	0.141203	0.919153	0.61102	0.117871	0.137718	0.127945	0.185988	0.228548	0.233531
		normalised to weekly control	1.00876	1.01999	1.01553	1.02834	1.06634	1.05131	0.861082	0.823504	0.7848	1.0343	0.861247	1.32703	0.56074	0.521829	0.574909	0.921326	1.24769	1.36471	0.54 *	0.550698	0.64	0.625757	0.707862	0.800221
		SD	0.129555	0.19239	0.18653	0.260495	0.368809	0.331989	0.0873486	0.163234	0.295204	0.210945	0.310377	0.275147	0.196626	0.171282	0.103407	0.131795	0.665816	0.521357	0.117871	0.144744	0.14303	0.173596	0.165556	0.199262
	GSH1	normalised to week 1 control	1.01745	1.62671	1.63843	1.40308	2.38476	2.66819	0.971074	1.20 *	1.28 *	1.14058	2.24657	3.17479	0.613336	0.654199	0.756823	1.31776	1.94136	2.47917	0.74904	0.828087	0.905648	1.13259	1.11971	1.62 *
		SD	0.195469	0.556914	0.302085	0.570892	0.652155	0.384552	0.402949	0.161594	0.338675	0.4297	0.371974	0.788946	0.197423	0.167244	0.0841881	0.217428	0.404454	0.603865	0.123588	0.386882	0.254357	0.309526	0.358939	0.161285
		normalised to weekly control	1.01745	1.07151	1.01981	1.07655	1.04149	1.01155	0.971074	0.659809	0.796286	0.875136	0.981142	1.20361	0.613336	0.947428	0.471067	1.01109	0.847851	0.939892	0.74904	1.01825	0.5637	0.869005	0.489012	0.61 *
		SD	0.195469	0.381212	0.188026	0.438031	0.284815	0.14579	0.402949	0.159943	0.210801	0.329698	0.162452	0.299102	0.197423	0.412812	0.052401	0.166827	0.176637	0.228934	0.123588	0.232381	0.158319	0.237492	0.156759	0.0611455
	GSH2.1	normalised to week 1 control	1.01207	0.913777	0.499152	0.781774	0.964689	1.50616	1.16146	0.978707	0.872728	1.05101	0.735065	1.39624	0.947383	0.86091	0.535288	1.04406	0.980869	0.989935	0.884029	0.683158	0.92 *	0.705681	0.8636	0.722006
		SD	0.151195	0.134449	0.189127	0.178754	0.164156	0.543043	0.247532	0.217383	0.232853	0.450757	0.0614503	0.401185	0.442856	0.370259	0.145557	0.303515	0.272312	0.338783	0.0670123	0.175538	0.0618384	0.0992323	0.280416	0.110995
		normalised to weekly control	1.01207	1.03967	1.09286	1.02814	1.01624	1.07842	1.16146	1.15243	1.91079	1.38223	0.774343	0.99972	0.947383	1.73894	1.17198	1.37309	1.03328	0.708801	0.884029	2.00183	2.02 *	0.928069	0.909747	0.516962
		SD	0.151195	0.310102	0.414084	0.235087	0.172928	0.388823	0.247532	0.26374	0.509817	0.592808	0.0647339	0.287252	0.442856	0.590248	0.318689	0.399165	0.286863	0.242571	0.0670123	0.488415	0.135392	0.130504	0.2954	0.0794732
	GSH2.2	normalised to week 1 control	1.06187	1.06364	0.680841	1.08136	1.00596	1.50499	1.1573	1.42766	0.916828	1.70113	0.870463	1.69316	0.899257	1.23453	0.918866	1.47621	0.891519	1.50591	0.957597	0.858963	1.24*	1.371	0.828984	0.880046
		SD	0.352122	0.205905	0.0785913	0.332101	0.157413	0.341554	0.201595	0.203629	0.190596	0.550621	0.0918634	0.473137	0.176899	0.497135	0.308876	0.655969	0.172625	0.285238	0.188958	0.241844	0.184989	0.264093	0.224545	0.0860403
		normalised to weekly control	1.06187	1.05893	1.00689	1.05128	1.0117	1.03123	1.1573	1.09225	1.35589	1.65381	0.875427	1.16017	0.899257	1.91321	1.35891	1.43515	0.896603	1.03187	0.957597	2.14 *	1.83 *	1.33286	0.833711	0.603018
		SD	0.352122	0.344536	0.116228	0.322863	0.158311	0.234037	0.201595	0.151683	0.281871	0.535304	0.0923873	0.324199	0.176899	0.586782	0.456794	0.637722	0.173609	0.195448	0.188958	0.325794	0.273579	0.256747	0.225826	0.0589558
	ROS1	normalised to week 1 control	1.03163	1.07442	1.0792	1.50986	2.03224	1.37518	1.00115	0.863142	0.799864	1.96343	2.00144	2.07086	0.713901	0.834805	0.885627	1.87886	1.98217	1.76283	0.785761	0.865753	1.10275	1.56678	1.61606	1.13157
		SD	0.24303	0.249618	0.205504	0.509216	1.17196	0.812226	0.210456	0.228476	0.231715	0.475769	0.463522	0.511287	0.221606	0.202587	0.0664871	0.328674	0.481928	0.486204	0.139693	0.192361	0.25357	0.20754	0.235057	0.237001
		normalised to weekly control	1.03163	1.02676	1.01874	1.05287	1.24494	1.19209	1.00115	0.824856	0.755052	1.36916	1.22607	1.79516	0.713901	0.797776	0.836009	1.31019	1.21427	1.52814	0.785761	0.827351	1.04097	1.09256	0.989991	0.980921
		SD	0.24303	0.238546	0.193991	0.355092	0.717936	0.704092	0.210456	0.218341	0.218733	0.331768	0.283951	0.443218	0.221606	0.193601	0.0627622	0.229195	0.295226	0.421474	0.139693	0.183829	0.239364	0.144724	0.143995	0.205448
	SRT1	normalised to week 1 control	1.0262	0.825961	2.76426	1.14879	1.8781	0.663881	0.95506	0.978376	2.22988	1.19824	1.943	1.08374	0.841052	0.726805	2.98318	1.67451	2.37065	0.978703	0.972935	0.7799	3.32115	1.23133	2.0706	0.883975
		SD	0.229486	0.175392	0.992687	0.111408	0.461623	0.0997919	0.0831357	0.114255	0.458731	0.134752	0.308312	0.215205	0.118851	0.14842	0.411966	0.392602	0.326352	0.214805	0.12622	0.177912	0.82368	0.233068	0.474213	0.13137
		normalised to weekly control	1.0262	1.02185	1.0709	1.00475	1.03064	1.01186	0.95506	1.21041	0.863876	1.04799	1.06625	1.65178	0.841052	0.899173	1.15571	1.46454	1.30094	1.4917	0.972935	0.964861	1.28665	1.07694	1.13627	1.34732
		SD	0.229486	0.216988	0.384577	0.0974387	0.253323	0.152099	0.0831357	0.141352	0.177717	0.117856	0.169191	0.328006	0.118851	0.183619	0.1596	0.343375	0.179091	0.327396	0.12622	0.220106	0.319102	0.203844	0.260232	0.200229
	CMT3	normalised to week 1 control	1.02135	1.46176	2.326	0.882316	1.66389	1.25703	1.04883	1.14113	1.4908	0.639313	1.71428	1.72763	0.999092	0.79 *	1.43837	1.29495	1.44109	1.94626	0.693114	1.07 *	0.72 *	0.955325	1.15712	0.937377
		SD	0.20835	0.145375	0.770915	0.300957	0.31961	0.77444	0.485503	0.437161	0.559142	0.170386	0.654501	0.353079	0.299605	0.135465	0.243894	0.321497	0.358084	0.427106	0.116762	0.122202	0.116229	0.204978	0.208249	0.166681
		normalised to weekly control	1.02135	1.00493	1.08302	1.06735	1.01986	1.20325	1.04883	0.784508	0.694143	0.773388	1.05075	1.51585	0.999092	0.54 *	0.669728	1.56653	0.883302	1.70768	0.693114	0.73 *	0.34 *	1.15567	0.709243	0.82247
		SD	0.20835	0.0999431	0.358951	0.364074	0.195901	0.758545	0.485503	0.300541	0.260346	0.206119	0.401169	0.309797	0.299605	0.0931299	0.113561	0.388921	0.219483	0.374749	0.116762	0.0840117	0.0541181	0.247966	0.127644	0.146248
	MET1	normalised to week 1 control	1.06658	0.900336	1.39921	1.32237	2.52692	2.87315	0.867835	0.818211	0.963966	0.995583	2.44766	4.39577	0.75548	0.38 *	0.778646	1.78621	1.9426	4.17003	0.732933	0.62818	0.392105	1.25131	1.76426	2.43033
		SD	0.359502	0.128192	0.497623	0.229234	0.926515	1.84335	0.325946	0.333467	0.563231	0.137532	0.50348	0.189013	0.258825	0.112167	0.241226	0.405024	0.591772	1.19669	0.182496	0.128949	0.0281723	0.249667	0.45134	0.445839
		normalised to weekly control	1.06658	1.01014	1.09393	1.01636	1.09947	1.192	0.867835	0.917997	0.753646	0.765193	1.06499	1.8237	0.75548	0.42 *	0.60876	1.37286	0.845231	1.73005	0.732933	0.704791	0.31 *	0.961745	0.767638	1.00829
		SD	0.359502	0.143826	0.389051	0.176186	0.403131	0.764762	0.325946	0.374135	0.440344	0.105706	0.219066	0.0784171	0.258825	0.125846	0.188595	0.311297	0.257482	0.496481	0.182496	0.144675	0.0220257	0.191891	0.19638	0.184968
	TERT	normalised to week 1 control	1.08317	1.24053	2.77292	1.38279	1.21889	1.08457	1.05943	1.10196	2.00295	1.60172	1.82194	1.43555	0.692756	1.1171	1.32 *	1.39753	1.90658	1.13485	0.862088	1.17424	1.29 *	1.34139	1.89228	1.31132
		SD	0.396523	0.166645	0.451309	0.653501	0.596035	0.309884	0.393485	0.355544	0.516067	0.551419	0.279588	0.293078	0.16476	0.391606	0.17758	0.388255	0.277532	0.235442	0.114862	0.392433	0.47393	0.353836	0.644735	0.0738743
		normalised to weekly control	1.08317	1.0694	1.01272	1.13893	1.22704	1.05017	1.05943	1.15961	0.731516	1.31925	1.83412	1.39002	0.692756	1.49139	0.48 *	1.15107	1.91933	1.09885	0.862088	1.2247	0.47 *	1.10483	1.90494	1.26973
		SD	0.396523	0.42572	0.164827	0.538253	0.60002	0.300055	0.393485	0.201593	0.188477	0.454174	0.281457	0.283783	0.16476	0.66679	0.0648557	0.319784	0.279388	0.227974	0.114862	0.200911	0.173088	0.291435	0.649046	0.0715312
