# Supplementary material for: Chronic low dose 90Sr contamination in Lemna minor: from transcriptional dynamics of epigenetic regulators to population level effects
Source: Front Plant Sci. 2025 Jun 26;16:1605017. doi: 10.3389/fpls.2025.1605017 (PMC12243032; doi:10.3389/fpls.2025.1605017)
Supplement: Supplementary Table 2 — List of primers employed in the present work. Names, functions, and primer sequences are presented. [file Table2.xlsx]

## Sheet: Sheet1
		Primers employed in the analyses
		Name	Function	Primer sequence
		DNA methyltransferase 1 (MET1)	Methylation maintenance	ACGGCGAAGAAGCATAACCA
				GGAAGCACATGCCGACTTTG
		Chromomethylase 3 (CMT3)	Methylation maintenance	AACCATTCGCTAGGCTCTGG
				TCGTCAGAACCCTGTCTTGC
		Repressor of silencing 1 (ROS1)	Demethylation	ACCAGGCAACCTGTTTCTCC
				CTCTCATCGCCGTCCTACAA
		Sirtuin 1 (SRT1)	Histone deacetylation	GCGGTGGAGGGAAGATTGTA
				CACTAACCCGTGGATCACCAA
		Glutamate-cysteine ligase (GSH1)	Glutathione biosynthesis	AGTGGGCTCTCTTGGAGTTG
				TAATGCAAGACCGGCACGAA
		Glutathione synthetase 2 variant 1 (GSH2.1)	Glutathione biosynthesis	GAAATGCTTTGCTGGGCTGTG
				TTGTTCCCTCCTCCTTCCCTT
		Glutathione synthetase 2 variant 2 (GSH2.2)	Glutathione biosynthesis	TGCTTTGCTCCCTGTTTCGT
				TCCAAACTGACGCGATCCAC
		Glutathione reductase (GR)	Glutathione metabolism	GATCGAAGGTCGCGGAAAGA
				GCCGTCCACCAACAGAAATG
		Telomere reverse transcriptase (TERT)	Telomere maintenance	TCTCTGAAATGGTGGTCCCC
				TTTGGTGCTTCCCGAACTCA
		Tubulin beta-5 chain (TUBB5)	Housekeeping gene	TTCGTCCGGATAGCTTCGTG
				GCCATTTTCGGATTCCTCGC
		Cytochrome P450 71A25 (CYP71A25)	Housekeeping gene	TTGAGCTTGCTCTTGCTGGT
				TCCTGCGAATGGTAAAGCCC
		Mitogen-activated protein kinase kinase 1 (MAP2K1)	Housekeeping gene	TTGGATCATGAGGGGAAGGAG
				CGTCCTGAAAGACGCCACAA
		Serine/threonine-protein phosphatase (BSL2)	Housekeeping gene	GCGCCGATCCTAGATTTGAA
				CAGGCCCATCCTCCTTCTTC
		Subtilisin-like protease (SBT3.3)	Housekeeping gene	GAGACGGGGCAAGAGTTCAA
				CATCCACCGGCTAACCCATT
		Tel (A/B)	Telomere length	CCCCGGTTTTGGGTTTTGGGTTTTGGGTTTTGGGT
				GGGGCCCTAATCCCTAATCCCTAATCCCTAATCCCT
